# Supplementary material for: Effects of stress during commercial hatching on growth, egg production and feather pecking in laying hens
Source: PLoS One. 2022 Jan 4;17(1):e0262307. doi: 10.1371/journal.pone.0262307 (PMC8726488; doi:10.1371/journal.pone.0262307)
Supplement: S1 Data — (XLSX) [file pone.0262307.s001.xlsx]

## Sheet: Weight
Treatment	Weight (g) Hatch	Weight (g) day 4	Weight (g) 1 w	Weight (g) 2 w	Weight (g) 3 w	Weight (g) 5 w	Weight (g) 8 w	Weight (g) 20 w	Weight (g) 25 w
cc	41.69	48.36	67.43	119.46	184.95	395.5	686.2	1363.2	1191.3
cc	44.25	56.73	78.67	136.22	199.99	413.25	772.5	1472.1	1547.6
cc	39.78	50.39	72.29	134.22	206.73	440.99	768.7	1684.8	1847.3
cc	46.09	52.65	69.41	125.56	189.8	415.75	758.1
cc			57.73	108.99	193.84	410.75	740.4	1598.9	1732.3
cc	39.56	47.26	68.31	122.62	190.11	406.86	740.3
cc	42	53.2	72.76	135.4	204.06	417.31	740.3	1534.1	1732.3
cc	43.18	51.3	67.28	117.34	179.22	392.43	739.1
cc	39.67	48.93	64.06	120.97	186.41	396.85	738.3	1522.9	1731.2
cc	43.78	47.54	66.79	120.44	185.63	393.04	737
cc	42.2	49.62	65.45	123.19	189.56	398.45	736	1654.6	1790.3
cc	34.28	54.88		114.82	188.35	386.31	735.8	1651.7	1534
cc		55.41	74.89	133.59	195.71	416.91	732.7
cc	38.97	54.07	74.25	126.9	196.91	426.25	731.6	1581.5	1686.1
cc	38.83	43.71	65.55	118.59	167.24	367.73	730.4	1763	1770.2
cc	39.11	53.21	66.23	118.99	183.6	397.4	726.4	1563.7	1759.1
cc	42.01	48.82	65.16	111.45	174.44	383.22	725.5
cc	39.75	50.21	69.61	125.16	183.25	380.76	725.3	1404.4	1586.3
cc	45.93	51.6	72.68	125.51	180.1	378.32	723.8
cc	42.44	46.22	60.99	110.37	170.31	379.95	722.5	1606.8	1690.2
cc	37.93	47.12	66.36	119.5	188.09	410.88	722.3
cc	43.29	48	64.73	119.44	179.11	378.63	722.1
cc	41.41	49.67	69.73	120.55	185.74	388.8	721.5	1774.9	1805.6
cc				105.58	183.24	396.79	720.9
cc	38.03	50.75	71.13	120.31	180.26	369.48	717.5		1556.4
cc	41.07	48.33	69.39	119.69	185.23	400.47	716	1720	1692.8
cc			61.91			398.55	715.9
cc	37.33		70.2	118.94	191.85	415.57	714.4	1544.8	1720.4
cc	37.78	48.79	65.2	118.89	175.85	392.28	713.8	1589	1689.5
cc				105.64	181.56	384.97	713.8
cc	39.57	45.07	60.8	110.23	167.02	378.64	711
cc				102.24	172.68	382.44	710.9
cc	41.36	50.24	65.84	122.05	177.62	378.04	710.3	1529.3	1827.8
cc	37.19	42.89	54.37	95.33	147.91	341.81	708.5	1722.9	1917.7
cc	39.72	46.95	62.67	109.98	168.94	379.63	707.7	1594.9	1646.3
cc					179.55	379.55	706.8
cc	40.92	47.41	62.52	111.15	175.95	388.37	700.5
cc	38.9	48.74	66.2	120.83	181.82	379.59	699.2	1436.1	1550.1
cc			57.19	100.45	162.8	363.96	699.1	1530.5	1657.3
cc	42.14	50.11	63.99	110.3	177.91	379.41	697.2	1639.2	1721.8
cc	39.08	41.31	58.65	106.33	167.41	380.08	695.8	1746.5	1799.6
cc	38.4	53.03	71.84	129.29	193.24	408.71	695.2	1503.6	1537.2
cc					178.9	376.71	694.2	1528.1	1632.2
cc	37.42	42.74	63.05	113.6	166.43	378.97	693.9
cc	42.72	45.31	62.2	116.28	179.18	387.14	693.7
cc	43.73	44.29	63.13	115.34	178.69	378.57	692.4	1314.3
cc	46.83	45.63	61.33	112.22	163.62	350.93	689.7	1494.5	1746
cc							687.7
cc	37.21	48.86	63.45	110.45	184.24	390.4	687.6	1604.4	1767.4
cc	39.53	48	66.81	122.1	181.37	379.26	685.6	1563.6	1606.4
cc			57.72	100.61	169.22	369.56	685
cc	40.32	49	67.76	118.71	178.68	394.07	684.7
cc	44.51	46.02	60.86	108.98	163.72	357.9	683.2	1517.3	1829.1
cc				116.05	174.3	378.66	682.8	1377.8	1552.5
cc	41.09	46.74	60.82	110.21	168.3	360.49	681.9
cc	39.95	48.5	62.23	110.08	171.71	377.15	680.5	1542.4	1616.6
cc	39.76	43.62	58.34	107.89	167.51	360.19	676.8	1503.5	1692
cc	43.17	49.76	68.2	123.49	162.22	350.91	676.7
cc	40.96	46.18	58.61	103.2	164.24	366.46	676.2	1520.8	1550.3
cc	37.11	47.64	61.37	104.84	159.74	355.69	675.8	1544.6	1695.4
cc	34.4	45.59	66.06	117.46	178.89	379.9	675.7	1483.6	1599.8
cc					166.74	381.46	675.4	1579.7	1712.6
cc	40.69	50.12	67.23	116.43	168.93	358.2	669.4
cc	40.14	51.49	67.44	118.61	177.77	368.53	667.5	1560.6	1505.3
cc	39.44		58.84	108.88	166.27	360.54	665.5	1455.4	1587.6
cc			64.58	110.05	177.66	383.25	665.3
cc	41	50.9	65.81	111.46	166.79	348.79	664.8	1323	1493.5
cc	39.9	50.11	66.5	122.08	160	348.3	664.5	1590.4	1747.2
cc	42.87	49.38	64.64	106.67	176.66	371.67	664.1
cc				129.44	182.09	401.86	664	1557.8	1598.2
cc	35.52	44.41	62.78	115.06	183.92	373.67	660.5
cc	39.17	44.37	60.67	119.98	162.29	363.25	660.5
cc	43.07	49.18	62.78	116.09	166.51	364.76	658.1
cc	38.5	48.98	66.5	125.92	182.72	360.28	657.9	1480.3	1521.1
cc	44.02	46.58	60.29	104.42	160.24	354.33	657.7
cc	40.72	43.69	65.95	126.12	169.1	348.2	653.3
cc				125.56	161.27	358.14	651.6
cc	40.1	47.39	59.59	95.36	139.68	314.67	651.1
cc	42.04	43.03	57.55	105.31	156.41	341.37	650.3
cc	32.61	43.04	56.96	102.56	162.01	343.55	649.4	1429.5	1668.2
cc	42.33	43.68	56.79	95.51	150.12	333.38	645.3	1524.6
cc	36.94	46.51	62.11	98.2	159.91	330.71	644.8	1541.3
cc	43.25	45.58	61.74	104.68	157.61	345.65	644.6
cc	44.23	49.04	66.62	116.25	168.58	362	640.8
cc	44.45	44.86	55.86	97.66	149.29	340.87	640.2
cc	38.09	46.45	59.83	102.15	153.76	338.99	628.4
cc				97.6	145.91	324.93	627.5	1382	1555.7
cc	36.79	38.93	50.36	90.54	136.4	307.36	580.9
cc	34.97	43.46	59.26	110.44	172.57
hc	34.31	43.39	64.25	115.47	181.15	353.02	637.7
hc	39.4	51.43	71.52	132.84	207.49	442.32	785.3
hc	35.77	44.75	63.34	121.5	194.05	430.29	776.8	1702.9	1846.4
hc	35.11	47.75	65.45	120.62	187.43	410.65	754
hc	34.83	51.12	71.38	126.56	191.59	423.38	752.2
hc	43.31	58.85	77.25	135.13	199.24	412.43	752	1631.4	1603.6
hc	38.96	48.19	65.78	119.35	181.47	392.52	743.4
hc	36.64	50.83	76.34	135.2	204.84	424.46	743.1
hc	38.57	53.25	72.26	127.61	195.88	407.95	742.1	1546	1593.2
hc	40.88	49.53	70.78	132.12	198.17	422.11	741.1	1531.3	1758.7
hc				108.7	180.33	384.25	739.7
hc	32.17	43.69	61.95	113.01	177.37	388.97	737.5	1672.2	1807.1
hc	35.9	50.77	70.23	124.2	187.64	405.08	735
hc	42.74	45.44	78.16	120.24	185.46	396.93	733.6	1615	1853.5
hc	40.7		70.08	120.37	199.57	407.49	733.1	1622	1589.8
hc	39.56	48.66	64.67	121.93	182.71	397.82	732.6	1734.5	1727.6
hc				116.89	191.64	411.42	732.4
hc	36.61	43.06	58.88	111.5	171.43	392.44	732.3	1686.6	1781.4
hc	34.72	52.52	74.25	130.22	195.07	396.9	730.7
hc			66.16	121.82	174.34	393.64	729.4	1534	1761.6
hc	37.03	48.68	63.18	115.41	180.42	394.28	728.1
hc	40.61	51.77	70.64	128.66	194.3	399.99	728
hc	35.72	44.4	60.49	123.77	181.41	390.4	727.5
hc	37.45	47.75	69.36	123.4	184.33	401.43	725.4	1476.4	1622.5
hc	38.95	51.42	72.01	126.8	192.56	399.54	723.3	1496.8	1613.4
hc	32.89	44.61	65.48	119.71	180	407.13	721.8	1504.1	1814.6
hc	34.08	47	68.34		158	395.99	720.4	1608.7	1700.1
hc	37.16	45.64	60.17	114.38	174.88	384.84	718	1599.3	1710.4
hc	40.39	50.66	65.67	121.42	184.71	393.37	717
hc	34.47	49.58	70.04	127.79	181.54	394.24	716.2
hc	34.44	45.61	64.92	113.85	179.34	303.88	714.5
hc	42.53		72.44	127.45	185.86	394.88	714	1587.3	1826.7
hc	41.77	54.04	70.98	122.62	185.78	382.5	710.9	1511.1	1705.4
hc	38.83	53.16	72.65	125	187.26	402.17	710.3
hc	36.61	48.85	67.87	121.45	183.55	393.23	709.1	1493.8	1650.9
hc	38.42	50.39	68.31	113.99	173.07	375.28	705.7	1589	1620.3
hc	40.76	50.39	66.84	118.3	177.24	389.99	704.1	1592.6	1581.7
hc	38.97	54.54	77.02	136.36	198.28	406.27	704.1
hc	34.81	46.05	60.63	108.34	170.13	369.34	701.1	1581.4	1717.5
hc	33.45	45.67	63.11	117.11	177	378.77	698.6	1495.5	1691.5
hc	38.38	47.17	67.31	121.19	188.46	382.52	698.3	1594.1	1626.8
hc	38.29	48.11	66.61	117.29	174.72	384.57	697.6	1612.6	1854.3
hc	35.43	49.98	68.53	125.38	181.43	400.41	695	1549	1650.1
hc	37.97	49.5	65.31	120.34	181.9	395.18	693.1	1624.4	1755.4
hc	34.02	44.99	60.12	110.2	175.76	392.61	690.2
hc	37.81	43.47	56.74	96.85	153.91	342.32	689.2
hc	34.86	50.25	71.06	126.08	187.04	388.72	689.2
hc	34.17			95.46	181.58	386.88	688.1
hc	33.18	46.19	62.2	116.13	180.88	376.39	687.8	1472.3	1561.4
hc	36.84	53.36	73.41	129.77	190.33	386.19	687.8
hc	37.82	49.87	69.95	129.81	192.31	388.59	687.2
hc	37.79	49.23	68.37	NO	178.95	377.81	687.1	1577.7	1692.2
hc	39.75	54.73	76.84	128.13	191.35	381.99	686.5
hc	37.34	50.12	65.92	118.69	180.29	380.44	683.4
hc	35.45	47.51	68.47	121.53	184.19	389.36	682.7
hc	40.44	45.8	63.23	114.43	171.49	374.83	682	1542.4	1588.7
hc	38.38	47.91	64.91	123.73	184.16	373.39	681.7
hc	38.07	49.29	64.56	114.95	176.74	371.5	680.8		1621.7
hc	34.52	46.17	66.11	115.72	172.79	361.01	679.2	1439	1592
hc	35.1	48.2	65.14	117.99	178.35	375.57	678.8	1440.9	1756.6
hc	40.04	52.75	74.45	128.04	190.65	385.19	678.1	1483.7	1611.8
hc	37.71		63.89	99.86	153.6	343.44	676.6	1494.3	1647.5
hc	33.11	44.66	62.38	110.85	171.22	379.32	675.4	1528.9	1612.2
hc	39.64		63.03	103.81	164.31	368.72	675
hc	37.89	47.75	64.38	109.1	160.28	356.09	673.8
hc	38.01	43	58.4	103.66	160.59	357.76	672.7
hc	38.35	44.99	65.73	109.11	161.62	354.65	669.7
hc	33.02	46.06	63.09	113.48	173.45	366.82	663.2
hc	35.95	44.42	58.95	99.36	148.61	378.98	663.2	1418.8	1699.3
hc	38.11	46.78	59.6	105.87		341.6	663	1533.3	1554.7
hc	33.33	42.78	54.66	99.04	155.6	352.25	659.8	1369.6	1646.8
hc	39.86	47.5	58.76	106.28		353.76	658.4	1542.5	1681.4
hc	34.15	47.45	61.99	109.82	169.8	367.22	657.3
hc	33.27	44.37	63.2	111.14	162.01	343.26	655.5	1326.6	1686.1
hc	33.61	40.35	56.13	99.6	157.46	349.89	654.6
hc	33.28	47.85	69.03	123.01	177.37	374.63	654.2	1314.8	1623.8
hc		52.51	63.49	109.82	167.06	361.33	651.6	1473.9	1558.7
hc	35.34		54.16	107.65	163.29	350.64	648.1	1436.8	1515.8
hc	34.42	46.59	67.65	119.51	178.05	378.44	644.8
hc	38.03	49.58	69.56	123.8	179.97	359.62	643.4
hc	34.02	43.75	61.4	110.82	167.34	375.53	636.9
hc	35.85	48.29	62.07	107.84	160.44	334.61	631.6
hc	34.96	49.3	64.4	114.56	163.84	354.45	629.9
hc	36.32	43.678	58.88	108.99	154.79	329.94	629
hc	35.54	46.31	62.73	118.31	180.82	374.39	628.4	1555.2	1724.2
hc			40.65	117.34	169.42	353.14	627.4	1305.5	1610.1
hc	33.34	40.74	56.17	102.23	166.43	339.29	621.3	1279.5	1568.9
hc	34.84	39.94	53.66	99.6	152.84	350.74	621.1
hc	32.04	40.74	56.55	101.95	153.76	331.64	620
hc	38.64	49.27	63.26	114.61	168.29	361.78	615.2
hc	35.89	41.17	59.89	110.08	164.43	348.21	613
hc	35.67	45.41	60.55	104.33	159.51	330.78	604.8
hc	38.79	48.96	62.78	93.06	128.55	293.58	603.6
hc	36.51	49.2	68.45	116.4	169.22	339.16	601.8	1265.8	1367.9
hc	35.2	43.76	58.29	104.82	156.27	328.9	595.2	1406.4	1519.9
hc	36.29	48	65.59	113.19	162.55	333.69	594.6	1304.9	1515.6
hc	38.04	49.75	63.81	110.02	149.12	320	581.9	1495.3	1644.6
hc	33.29	41.83	54.87	97.39	142.75	321.64	580.5
hc	36.29	49.73	70.8	119.15	176.1		579.5
hc	33.99	45.23	63.76	120.32	137.19	295.88	566.5	1274.7	1599.5

## Sheet: Egg production
Treatment	Date	Age	Mean Weight	No of eggs	No of birds	Egg/hen
CC	200331	19	43.15	3	48	0.0625
HC	200331	19	41.8	1	51	0.0196078
CC	200401	19	36.61	1	48	0.0208333
HC	200401	19		0	51	0
CC	200402	19	43.21	2	48	0.0416667
HC	200402	19	43.74	1	51	0.0196078
CC	200409	20	46.95	10	48	0.208333
HC	200409	20	44.59	11	51	0.215686
CC	200414	21	47.05	31	46	0.673913
HC	200414	21	45.74	21	51	0.411765
CC	200415	21	47.63	32	46	0.695652
HC	200415	21	47.93	28	51	0.54902
CC	200416	21	49.39	33	46	0.717391
HC	200416	21	48.1	29	51	0.568627
CC	200421	22	50.51	37	46	0.804348
HC	200421	22	48.83	33	51	0.647059
CC	200422	22	51.25	37	46	0.804348
HC	200422	22	49.9	39	51	0.764706
CC	200423	22	51.75	40	46	0.869565
HC	200423	22	50.94	40	51	0.784314
CC	200428	23	54.68	40	46	0.869565
HC	200428	23	52.41	43	51	0.843137
CC	200429	23	52.87	42	46	0.913043
HC	200429	23	52.25	44	51	0.862745
CC	200430	23	53.68	44	46	0.956522
HC	200430	23	52.2	47	51	0.921569
CC	200505	24	55.88	42	46	0.913043
HC	200505	24	54.87	48	51	0.941176
CC	200506	24	54.1	43	46	0.934783
HC	200506	24	51.31	49	51	0.960784
CC	200507	24	53.98	42	46	0.913043
HC	200507	24	52.37	47	51	1.08511
CC	200512	25	56.09	43	46	0.934783
HC	200512	25	54.18	50	51	0.980392
CC	200514	25	55.98	43	46	0.934783
HC	200514	25	54.95	41	51	0.803922

## Sheet: Feather pecking
Tretment	Replicate	Peck+severe head	Peck+severe tail	Peck+severe body	Peck+severe total	Peck+severe total per min	Peck gentle total per min
CC	4	4.5	0	4.5	3	0.6	0
CC	6	1	0	0	0.333333	0.0666667	0
CC	7	2	0.5	2	1.5	0.3	0.0888889
CC	9	0.5	0	0	0.166667	0.0333333	0.0333333
CC	11	4.5	0	1	1.83333	0.366667	0
CC	15	2.5	0	0	0.833333	0.166667	0.1
CC	16	2	0	1	1	0.2	0
CC	17	2	0.5	4.5	2.33333	0.466667	0
CC	19	0	0	0	0	0	0.0888889
CC	22	0	0	0	0	0	0.0222222
CC	23	0	0	0	0	0	0.188889
HC	1	0	0	0	0	0	0
HC	2	4	0	0.5	1.5	0.3	0.1
HC	3	8.5	0	3	3.83333	0.766667	0.0444444
HC	5	3	0	1	1.33333	0.266667	0.0222222
HC	8	2.5	0	1	1.16667	0.233333	0.0111111
HC	10	0.5	0	0	0.166667	0.0333333	0
HC	12	1	0	1	0.666667	0.133333	0.0111111
HC	13	12	0	5.5	5.83333	1.16667	0.488889
HC	14	5.5	0	3.5	3	0.6	0.0222222
HC	18	0.5	0	0	0.166667	0.0333333	0
HC	20	2	0	0.5	0.833333	0.166667	0.255556
HC	21	0	0	0	0	0	0.188889
HC	24	1	1	1.5	1.16667	0.233333	0.144444

## Sheet: Feather scoring
ID	Treatment	Head	Back	Belly	Wing	Tail	Comb	Wattle
1601	CC	3	0	0	0	0	0	0
1604	CC	1	0	0	0	0	2	0
1605	CC	0	0	0	1	1	1	0
1607	CC	1	0	1	1	0	1	0
1608	CC	3	0	0	0	0	0	0
1610	CC	0	0	1	1	0	1	0
1611	CC	2	0	0	1	1	1	0
1613	CC	0	0	0	0	1	1	1
1614	CC	2	0	0	0	0	1	0
1616	CC	2	0	0	0	1	1	0
1618	CC	1	0	0	0	0	1	0
1620	CC	0	1	0	0	0	1	1
1621	CC	1	0	0	1	1	1	0
1623	CC	2	1	0	1	1	1	0
1627	CC	2	0	0	1	1	2	0
1628	CC	2	0	0	1	1	1	0
1632	CC	3	0	0	1	0	1	0
1633	CC	0	0	1	1	0	1	0
1634	CC	3	1	0	0	2	2	0
1635	CC	2	0	0	0	0	1	0
1637	CC	2	0	0	0	0	2	0
1638	CC	0	0	0	0	2	2	0
1640	CC	0	0	0	0	1	1	0
1642	CC	0	0	0	0	0	1	0
1643	CC	1	0	3	2	1	2	0
1644	CC	1	0	0	1	0	1	0
1645	CC	2	0	0	1	0	1	1
1646	CC	1	0	0	0	0	1	0
1702	CC	0	0	0	0	0	1	0
1704	CC	0	0	0	0	0	1	0
1705	CC	0	0	0	1	0	1	0
1707	CC	0	0	0	0	0	1	0
1708	CC	2	0	0	0	0	1	0
1709	CC	3	0	1	1	1	1	0
1710	CC	3	0	0	0	2	1	0
1713	CC	3	0	1	1	0	1	0
1714	CC	0	1	0	0	1	1	0
1715	CC	0	0	0	0	2	0	0
1717	CC	1	1	1	0	1	2	0
1718	CC	0	0	0	2	0	1	0
1724	CC	3	0	0	0	1	1	0
1725	CC	2	1	0	1	1	1	0
1729	CC	0	0	0	0	0	1	1
1732	CC	0	0	1	0	0	2	0
1734	CC	0	1	0	2	0	1	0
1737	CC	0	0	0	0	0	1	0
1738	CC	0	0	0	1	1	1	0
1739	CC	2	1	0	2	2	0	0
1742	CC	1	0	0	1	1	1	0
1648	HC	0	0	0	0	0	0	0
1651	HC	0	0	0	0	1	1	0
1653	HC	0	1	0	0	0	1	0
1655	HC	0	0	0	1	1	2	1
1656	HC	0	0	0	0	1	1	0
1657	HC	0	0	0	1	1	1	2
1659	HC	0	0	0	0	0	1	0
1660	HC	0	0	0	0	2	1	0
1661	HC	0	0	0	0	0	2	0
1662	HC	0	0	0	0	0	1	0
1664	HC	0	0	0	1	0	1	0
1665	HC	0	1	0	1	0	2	0
1666	HC	1	1	0	1	0	1	0
1669	HC	0	0	0	0	1	1	0
1673	HC	0	0	0	0	0	2	0
1675	HC	0	0	0	0	0	1	0
1678	HC	0	0	0	1	0	1	0
1681	HC	0	0	0	1	0	1	0
1682	HC	0	0	0	0	0	1	0
1683	HC	0	0	0	0	0	2	0
1687	HC	0	0	0	0	1	1	0
1688	HC	0	1	0	1	1	1	1
1689	HC	0	0	0	0	0	1	0
1690	HC	0	0	0	1	0	2	0
1691	HC	0	0	0	1	0	1	0
1692	HC	0	0	0	0	0	1	0
1694	HC	0	0	0	1	0	1	0
1695	HC	0	0	0	0	0	2	0
1745	HC	0	0	0	0	1	1	0
1747	HC	0	0	0	0	0	1	0
1748	HC	0	0	0	1	0	1	0
1751	HC	2	1	0	0	0	1	0
1756	HC	0	0	0	2	1	1	1
1757	HC	0	0	0	1	0	2	0
1758	HC	0	0	1	1	1	1	0
1762	HC	0	0	0	0	0	1	0
1764	HC	1	0	0	0	0	2	0
1769	HC	0	0	1	1	0	2	0
1770	HC	1	0	0	0	0	1	0
1771	HC	0	0	0	0	1	1	0
1773	HC	0	0	0	0	1	1	0
1780	HC	0	0	0	0	1	1	0
1784	HC	1	1	0	1	2	1	0
1785	HC	0	1	0	0	0	2	0
1787	HC	0	0	0	1	1	1	0
1788	HC	0	0	0	1	1	2	0
1789	HC	0	0	0	1	0	1	0
1790	HC	0	0	0	1	1	2	0
1792	HC	1	1	0	1	1	1	0
1793	HC	0	1	0	1	0	1	0
1794	HC	1	1	1	1	1	1	0
